# Supplementary material for: TLR3 promotes MMP-9 production in primary human airway epithelial cells through Wnt/β-catenin signaling
Source: Respir Res. 2017 Dec 13;18:208. doi: 10.1186/s12931-017-0690-y (PMC5729411; doi:10.1186/s12931-017-0690-y)
Supplement: Additional file 1: Table S1. — Expression data from the EMT profiler array. (XLSX 15.9 kb) [file 12931_2017_690_MOESM1_ESM.xlsx]

## Sheet: Feuil1
			Up-Down Regulation (comparing to control group)
			TGF	pIC	TGF pIC
Refseq	Description		Fold Regulation	Fold Regulation	Fold Regulation
NM_000125	Estrogen receptor 1	ESR1	-1.4266	-26.8134	-26.8051
NM_173849	Goosecoid homeobox	GSC	-1.1018	-23.4573	-20.5645
NM_004626	Wingless-type MMTV integration site family, member 11	WNT11	-1.2372	-34.8881	-19.0513
NM_178310	Snail homolog 3 (Drosophila)	SNAI3	1.4194	-32.5539	-14.2244
NM_000090	Collagen, type III, alpha 1	COL3A1	1.5735	-3.6827	-6.3166
NM_001719	Bone morphogenetic protein 7	BMP7	-2.5793	-2.7329	-5.5542
NM_005251	Forkhead box C2 (MFH-1, mesenchyme forkhead 1)	FOXC2	1.0281	-4.4092	-5.2137
NM_002276	Keratin 19	KRT19	-2.5858	-2.2146	-4.1992
NM_002538	Occludin	OCLN	-1.728	-2.6608	-3.4528
NM_032642	Wingless-type MMTV integration site family, member 5B	WNT5B	1.0052	-12.0488	-3.1198
NM_015901	Nudix (nucleoside diphosphate linked moiety X)-type motif 13	NUDT13	-1.0856	-3.183	-2.9654
NM_003392	Wingless-type MMTV integration site family, member 5A	WNT5A	-1.7735	-2.0648	-2.3585
NM_002422	Matrix metallopeptidase 3 (stromelysin 1, progelatinase)	MMP3	-1.5011	-5.9072	-2.2969
NM_006941	SRY (sex determining region Y)-box 10	SOX10	-1.427	-1.711	-2.0525
NM_003507	Frizzled family receptor 7	FZD7	-1.5847	-3.0883	-1.9048
NM_001982	V-erb-b2 erythroblastic leukemia viral oncogene homolog 3 (avian)	ERBB3	-1.4694	-1.6486	-1.8299
NM_030751	Zinc finger E-box binding homeobox 1	ZEB1	-1.9457	-1.6171	-1.7713
NM_001002	Ribosomal protein, large, P0	RPLP0	-1.0484	-1.7703	-1.7712
NM_017617	Notch 1	NOTCH1	-1.9822	-1.6983	-1.7647
NM_002609	Platelet-derived growth factor receptor, beta polypeptide	PDGFRB	1.9778	-1.758	-1.7299
NM_004360	Cadherin 1, type 1, E-cadherin (epithelial)	CDH1	-1.0764	-2.1576	-1.5953
NM_001792	Cadherin 2, type 1, N-cadherin (neuronal)	CDH2	1.4565	-4.2308	-1.5699
NM_024060	AHNAK nucleoprotein	AHNAK	-1.1033	-1.8001	-1.5184
NM_004415	Desmoplakin	DSP	1.0263	-1.752	-1.5094
NM_012449	Six transmembrane epithelial antigen of the prostate 1	STEAP1	-1.9168	1.0545	-1.4699
NM_003199	Transcription factor 4	TCF4	-1.0411	-1.6064	-1.4698
NM_018584	Calcium/calmodulin-dependent protein kinase II inhibitor 1	CAMK2N1	1.013	-1.9726	-1.4408
NM_006908	Ras-related C3 botulinum toxin substrate 1 (rho family, small GTP binding protein Rac1)	RAC1	-1.0114	-1.4455	-1.3802
NM_003616	Survival of motor neuron protein interacting protein 1	GEMIN2	-1.3672	-1.0397	-1.3546
NM_003692	Transmembrane protein with EGF-like and two follistatin-like domains 1	TMEFF1	1.1629	-1.6396	-1.3539
NM_002093	Glycogen synthase kinase 3 beta	GSK3B	-1.0594	-1.8488	-1.3393
NM_014399	Tetraspanin 13	TSPAN13	-1.0727	-1.2154	-1.334
NM_005901	SMAD family member 2	SMAD2	1.025	-1.2637	-1.3179
NM_018055	Nodal homolog (mouse)	NODAL	1.1046	-1.2776	-1.2906
NM_003200	Transcription factor 3 (E2A immunoglobulin enhancer binding factors E12/E47)	TCF3	-1.0646	-1.3778	-1.2788
NM_003463	Protein tyrosine phosphatase type IVA, member 1	PTP4A1	1.0068	1.0458	-1.2701
NM_033305	Vacuolar protein sorting 13 homolog A (S. cerevisiae)	VPS13A	-1.0386	-1.3514	-1.26
NM_005985	Snail homolog 1 (Drosophila)	SNAI1	1.2155	-1.2531	-1.2331
NM_000582	Secreted phosphoprotein 1	SPP1	-1.0072	-1.2531	-1.2331
NM_015704	PPPDE peptidase domain containing 2	DESI1	-1.0573	1.0641	-1.174
NM_016946	F11 receptor	F11R	-1.139	-1.2311	-1.1349
NM_002923	Regulator of G-protein signaling 2, 24kDa	RGS2	1.1594	-1.5021	-1.1318
NM_003239	Transforming growth factor, beta 3	TGFB3	1.0116	1.0019	-1.1142
NM_005228	Epidermal growth factor receptor	EGFR	1.0923	-1.0705	-1.0922
NM_005556	Keratin 7	KRT7	1.1642	-1.3816	-1.0637
NM_005163	V-akt murine thymoma viral oncogene homolog 1	AKT1	1.0164	-1.1991	-1.046
NM_000474	Twist homolog 1 (Drosophila)	TWIST1	-1.4884	1.1491	-1.027
NM_002211	Integrin, beta 1 (fibronectin receptor, beta polypeptide, antigen CD29 includes MDF2, MSK12)	ITGB1	-1.109	-1.2361	-1.011
NM_002046	Glyceraldehyde-3-phosphate dehydrogenase	GAPDH	1	1	1
NM_000526	Keratin 14	KRT14	1.2513	-1.3765	1.0054
NM_005130	Fibroblast growth factor binding protein 1	FGFBP1	-1.8663	-1.12	1.0972
NM_003254	TIMP metallopeptidase inhibitor 1	TIMP1	-1.565	-1.3135	1.1103
NM_002447	Macrophage stimulating 1 receptor (c-met-related tyrosine kinase)	MST1R	-1.215	1.0989	1.112
NM_006129	Bone morphogenetic protein 1	BMP1	-1.0391	-1.0575	1.1241
NM_000194	Hypoxanthine phosphoribosyltransferase 1	HPRT1	-1.2204	1.138	1.1627
NM_003150	Signal transducer and activator of transcription 3 (acute-phase response factor)	STAT3	-1.0944	1.1171	1.1775
NM_003118	Secreted protein, acidic, cysteine-rich (osteonectin)	SPARC	-1.0515	-1.0854	1.2048
NM_000577	Interleukin 1 receptor antagonist	IL1RN	-1.4563	1.147	1.2582
NM_004949	Desmocollin 2	DSC2	2.0708	-2.1387	1.2724
NM_004126	Guanine nucleotide binding protein (G protein), gamma 11	GNG11	-1.25	1.883	1.2989
NM_005909	Microtubule-associated protein 1B	MAP1B	1.2202	-1.4405	1.3041
NM_001552	Insulin-like growth factor binding protein 4	IGFBP4	-1.3147	1.5448	1.3433
NM_004342	Caldesmon 1	CALD1	1.2318	-1.3666	1.4313
NM_001233	Caveolin 2	CAV2	1.1956	-1.0441	1.4692
NM_001904	Catenin (cadherin-associated protein), beta 1, 88kDa	CTNNB1	1.1672	-1.067	1.5515
NM_000089	Collagen, type I, alpha 2	COL1A2	-1.0344	-1.5507	1.5654
NM_000214	Jagged 1	JAG1	1.4366	1.2015	1.566
NM_004517	Integrin-linked kinase	ILK	1.1496	1.062	1.5773
NM_001101	Actin, beta	ACTB	1.4039	1.0088	1.6209
NM_014795	Zinc finger E-box binding homeobox 2	ZEB2	2.2011	-1.0289	1.712
NM_003068	Snail homolog 2 (Drosophila)	SNAI2	-2.3698	-2.8683	1.8052
NM_004385	Versican	VCAN	1.7882	-1.0173	1.9284
NM_002444	Moesin	MSN	1.0427	1.3272	2.0036
NM_003238	Transforming growth factor, beta 2	TGFB2	2.3028	-1.3078	2.0277
NM_003380	Vimentin	VIM	1.075	1.5201	2.053
NM_178031	Transmembrane protein 132A	TMEM132A	1.1866	1.8271	2.1487
NM_005607	PTK2 protein tyrosine kinase 2	PTK2	1.3514	1.0426	2.1602
NM_000660	Transforming growth factor, beta 1	TGFB1	1.9264	1.3868	2.2787
NM_001200	Bone morphogenetic protein 2	BMP2	1.2529	1.8827	2.587
NM_002210	Integrin, alpha V (vitronectin receptor, alpha polypeptide, antigen CD51)	ITGAV	1.3377	1.3828	2.9122
NM_000393	Collagen, type V, alpha 2	COL5A2	1.1617	1.0523	3.0796
NM_006528	Tissue factor pathway inhibitor 2	TFPI2	1.1066	1.9939	3.4039
NM_004530	Matrix metallopeptidase 2 (gelatinase A, 72kDa gelatinase, 72kDa type IV collagenase)	MMP2	2.328	1.2857	3.5566
NM_004048	Beta-2-microglobulin	B2M	-1.4861	3.0099	3.5778
NM_016445	Pleckstrin 2	PLEK2	2.1844	2.2102	4.8221
NM_002205	Integrin, alpha 5 (fibronectin receptor, alpha polypeptide)	ITGA5	1.722	2.1277	4.9389
NM_002026	Fibronectin 1	FN1	1.7084	-1.889	9.2333
NM_000602	Serpin peptidase inhibitor, clade E (nexin, plasminogen activator inhibitor type 1), member 1	SERPINE1	18.5667	1.6661	34.7496
NM_004994	Matrix metallopeptidase 9 (gelatinase B, 92kDa gelatinase, 92kDa type IV collagenase)	MMP9	6.6152	15.1896	90.908
